# Supplementary material for: Assessing the Potential Interactions between Cellular miRNA and Arboviral Genomic RNA in the Yellow Fever Mosquito, Aedes aegypti
Source: Viruses. 2019 Jun 10;11(6):540. doi: 10.3390/v11060540 (PMC6631873; doi:10.3390/v11060540)
Supplement: Supplementary file 1 [file viruses-11-00540-s001.zip]

Archive with 4 entries (3 files):
- SUPPL/
- SUPPL/MS Yen_miRNA Article_Supplementary Table 1.pdf
- SUPPL/MS Yen_miRNA Article_Supplementary Table 2.pdf
- SUPPL/Supplementary Figure.pdf
